# Supplementary material for: Mechanical versus humoral determinants of brain death-induced lung injury
Source: PLoS One. 2017 Jul 28;12(7):e0181899. doi: 10.1371/journal.pone.0181899 (PMC5533440; doi:10.1371/journal.pone.0181899)
Supplement: S1 Data — Brain death (BD), heart rate (HR), cardiac output (CO), systemic arterial pressure (SAP), right atrial pressure (RAP), Noradrenaline Need, pulmonary artery wedge pressure (PAWP), pulmonary artery pressure (PAP), pulmonary vascular resistance (PVR), pulmonary capillary pressure (PCP), venous compartmental resistance (Rv), arterial PO2 divided by the fraction of inspired O2 (PaO2/FiO2), acute lung injury score (ALI Score), anti-myeloperoxidase immunostaining (MPO), interleukin 1β (IL-1β), interleukin 6 (IL-6), interleukin 10 (IL-10), interleukin 8 (IL-8), ribosomal protein L4 (RPL-4), TATA box binding protein (TBP-1), tumor necrosis factor alpha (TNF-α), Bcl2 associated X protein (Bax), B-cell Lymphoma-2 (Bcl-2), intercellular adhesion molecule 1 (ICAM-1), vascular cell adhesion molecule 1 (VCAM-1), heme oxygenase (HO-1), hypoxia inducible factor alpha (HIF-1α), Glutathion peroxidase 1 (GPx-1), Oxidative stress response 1 (OXSR-1). (XLSX) [file pone.0181899.s001.xlsx]

## Sheet: Feuil1
Base	Hemodynamics												Histology			Serum cytokins Content			Lung RTQ-PCR
	Weight	HR	CO	SAP	RAP	Noradrenaline Need	PAWP	PAP	PVR	PCP	Rv	PaO2/FiO2	ALI Score	MPO	Apoptotic Rate	IL-1b	IL-6	IL-10	RPL-4	TBP-1	IL-1b	IL-6	IL-10	IL-8	TNF-a	Bax	Bcl-2	ICAM-1	VCAM-1	HO-1	HIF-1a	GPx-1	OXSR-1
	Kg	Beats.min-1	L.min-1.m-2	mmHg	mmHg	(mg.Kg-1.min-1)	mmHg	mmHg	mmHg.L-1.min.m-2	mmHg	%			n/mm2	%	ng/ml	ng/ml	ng/ml	Ct	Ct	Ct	Ct	Ct	Ct	Ct	Ct	Ct	Ct	Ct	Ct	Ct	Ct	Ct
MCB-1	49	34	1.34023	71.8	8	0	10	17.5	5.59604	15	40	187.5	0	224	0.837139	6.69	0	0	21.2	28.7	26.7	29.6	28.9	23.45	28.4	27.25	28.25	23.25	28.6	25.7	28.85	21.4	26.2
MCB-3	41	47	1.85477	99.8	8.3	0	13.5	15.2	0.916556	15.5	16	435	1	192		0	0	163.42	20.2	28.2	23.7	24.9	26.15	21.8	26.75	25.85	26.6	20.7	26.55	26.1	27.8	20.4	25.25
MCB-4	42	60	2.12818	72	8.5	0	8	13.4	2.53738	14	48.5	437	0	44	6.19375	0	0	0	20	27.7	22.6	23.45	26.2	20.45	24.6	26.2	26.6	20	23.3	22.6	26.95	19.8	24.4
MCB-5	52	70	2.65326	112	8.6	0	11	17	2.26137	13	11.5	621.6	0	216	2.14286	0	0	19.32	19.6	26.7	21.9	25.55	25.65	20.55	23	25.85	25.6	19.9	27.3	28.3	27.1	19.35	24
MCB-6	42	89	2.83757	75.7	7.3	0	9.5	16.3	2.39641	14	30.5	518.333	0	164	0.347222	0	6.32	89.62	21.6	29.1	21.45	24.25	26.65	22	25	28.1	26.4	20.95	28.4	30.06	28.15	22.4	26.3
MCB-7	40	63	2.74818	80	7	0	8	22.5	5.27623	14.5	22.5	408.333	0	100		0	0	1.14	21.6	29	24.8	27.15	27.9	22.55	28.25	27.7	28	22.15	28.4	29	28.3	21.1	26.25
MCB-8	47	71	3.77748	108	6.8	0	12.5	17.2	1.24422	13.5	8	687.5	0	0	0.824742	0	0		22.2	29.3	23.55	25.85	27.85	22.65	26.45	27.85	28.05	22.15	33.1	28	28.7	23.2	25.9
MCB-9	46	65	3.17829	111	6.8	0	13	21.2	2.58001	15	13.5	538.571	0	0	3.11958	0	0	0	22.25	29.2	26	27.2	29.85	24.55	27.5	27.9	27.4	22.4	29.7	26.25	29.1	22.7	26
MCB-10	47	56	2.19382	151	7.1	0	11.5	20.5	4.10244	13.5	9	651.111	0	0	0.456621	0	0	0	22.7	28.9	27.8	28.6	30.4	25.45	29.9	28.75	27.45	24.05	29.45	28.1	29.1	23.5	27
MCB-11	38	55	2.38561	71	7.6	0	10.75	14.1	1.40425	16	32	589.75	1	44	0	162.59	0	0	21.1	28.1	24.95	27.65	27.7	23.45	27.25	27.65	27.05	22.3	29.3	25.75	28.05	21.65	25.4
MCB-12	42	60	2.52721	74.2	6.7	0	8.5	16.8	3.28425	12	17.5	644.6	0	202	0	0	133.55	0	21.4	28.8	22.35	26.2	27.2	21.15	25	27.65	26.7	20.9	26.85	26.15	28.05	21.25	25.45
MCB-13	43	66	2.45878	81	7.6	0	10.5	15	1.83018	14	43.5	705.556	0	186	1.52672	0	0	0	22	29.1	25.8	27.15	28.25	22.95	27.6	27.7	26.7	22.2	30	25.8	28	21.4	25.45
MCB-14	38	63	2.591	73	8.3	0	11.5	16.7	2.00695	15	41	554	0	50	0	0	0	0	21.9	28.3	27.9	29.15	30.1	24.05	28.9	28.1	27.7	23.15	30.7	28.55	29.1	22.6	26.55
MCB-15	43	62	2.24782	101.1	8.5	0	15.5	19.3	1.69053	15.5	29	496.889	0	94	3.55987	0	0	0	23.1	30.2	27.5	31.1	31.5	26.45	31.1	28.55	28.85	24.15	32.35	28.95	30.05	23.85	27.65
MCB-16	33	45	2.14356	119.2	7.4	0	10	15.9	2.75243	13	19.5	692	0	10	1.03627	0	0	0	22.4	28.95	24.95	26.95	28.3	27.65	27.1	28.35	27.1	22.7	29.05	26.1	28.45	22.25	26.15
MCB-17	40	46	2.0764	86.4	7.5	0	11.5	12	0.240801	16	24.5	480	0	106	1.08303	6.69	0	0	22.1	29.15	24.85	26.25	29.25	23.8	29.3	28.55	28.5	23.7	30.4	29	29.3	22.5	27.1
MCB-38	46	61	3.91	115	7	0	10.7	15	1.5813	14.2	43	526.667			0	0	0	4.15	20.8	27.7	24.3	27	27.1	23.15	27.15	26.45	27.15	21.8	29.35	24.15	23.15	21.7	25.6
MCB-39	41	65	3.33	102	7	0	11	17	2.39946	14.1	26	591.667			0.552486	0	0	71.23	20.2	27.7	21.8	26.7	26.7	22.6	24.75	25.95	26.7	20.7	27	24.15	22.6	20.7	24.7
MCB-40	43	85	3.88458	112	5	0	10	19	2.31685	16.3	37	451.111	0	190	0.934579	0	0	138.78	20.6	27.5	22.9	26.15	25.5	23.75	26.1	26.3	26.05	20.95	28.7	24.1	23.75	21.4	24.6
BD+1H	Hemodynamics												Histology			Serum cytokins Content			Lung RTQ-PCR
	Weight	HR	CO	SAP	RAP	Noradrenaline Need	PAWP	PAP	PVR	PCP	Rv	PaO2/FiO2	ALI Score	MPO	Apoptotic Rate	IL-1b	IL-6	IL-10	RPL-4	TBP-1	IL-1b	IL-6	IL-10	IL-8	TNF-a	Bax	Bcl-2	ICAM-1	VCAM-1	HO-1	HIF-1a	GPx-1	OXSR-1
	Kg	Beats.min-1	L.min-1.m-2	mmHg	mmHg	(mg.Kg-1.min-1)	mmHg	mmHg	mmHg.L-1.min.m-2	mmHg	%			n/mm2	%	ng/ml	ng/ml	ng/ml	Ct	Ct	Ct	Ct	Ct	Ct	Ct	Ct	Ct	Ct	Ct	Ct	Ct	Ct	Ct
MCB-1	49	62	2.66046	72.9	7.9	0.0204082	13	28.9	5.9764	20.5	45	105	1	M	M	28.12	203.32	31.5	19.9	27.8	25.7	26.15	27.1	23.15	27.55	26.4	27.35	20.9	27.2	22.65	27.55	20	25.2
MCB-3	41	63	2.38792	73	7.9	0.487805	24	28.7	1.96824	25.5	10	454.8	0	M	M	64.82	228.7	148.01	20.3	28.2	24.6	25.05	26.85	22	26.4	26.4	27.25	21	27.4	23.5	27.45	20.5	25.55
MCB-4	42	74	2.06167	67.9	10.6	1.66667	9.5	18.6	4.41389	19.5	47.5	165.833	1	M	M	80.4	321.54	0	20.7	28.1	22.95	23.65	26.45	21.45	25.45	26.7	26.65	20.25	25.1	25	27.7	20.7	24.3
MCB-5	52	67	2.71094	70.5	10.6	0	11.5	28.8	6.38155	20.5	34.5	431.6	0	M	M	38.68	358.86	4.15	18.6	26.2	21.6	22.1	24.65	17.95	22.65	25.35	25.2	18.25	26.4	24.2	26.1	18.65	23.15
MCB-6	42	70	3.02231	71	8.2	0.357143	9.5	19.7	3.3749	15.5	29.5	325.231	0	M	M			65.11	20.6	28.6	21.35	22.7	26.9	20.55	24.7	27.75	26.45	19.2	25.9	26.8	26.95	20.45	25.1
MCB-7	40	93	3.35888	69.1	8.7	0.125	9	37.5	8.48497	26.5	42	115.375	0	M	M		748.31	19.32
MCB-8	47	93	4.46304	65.2	7	0.148936	9	24	3.36094	21.5	46.5	434.857	0	M	M	490.12	334.49		23.6	30	25.6	27.5	29.3	23.75	28.9	29.4	28.6	23.15	33.1	26.4	29.2	23.95	27.2
MCB-9	46	93	4.11021	73.6	6.5	0.108696	9	32.5	5.71747	24.5	40.5	484.222	1	M	M	70.02	258.95	1.14	21.5	28.8	27.1	25.8	29.6	24.05	28.05	28.1	27.95	21.55	33.2	25.4	27.7	21.3	25.7
MCB-10	47	72	3.20845	76.3	8.1	0.0638298	28.7	44	4.76865	28.8	38	320.333	1	M	M				20.3	27.9	24.8	24.5	28	21.65	27.6	27.2	27.15	20.95	29.45	23.9	27.8	21	24.95
MCB-11	38	67	3.09656	67.9	8.8	0.0789474	9.5	21.2	3.77839	23	62	286.667	0	M	M	95.91	143.1	0	21.6	28.6	24.85	24.2	26.7	22.65	28.1	27.8	27.6	21.75	29.7	24.9	27.95	21.85	25.95
MCB-12	42	66	2.69717	75	9	0	12.5	20	2.78069	18	31.5	688.364	0	M	M	106.22	271.72	0	21.4	28.7	21.4	23.9	27.15	19.25	26.1	27.65	26.5	20.5	28.4	25.05	28	21.3	25.7
MCB-13	43	73	3.6227	83.8	7.1	0	11.5	19.5	2.2083	15	27	493.86	0	M	M	0	220.76	0	21.6	28.7	25.1	24.25	27.3	22.15	28.05	27.7	27.1	21.45	28.5	23.85	27.8	20.85	25.15
MCB-14	38	70	3.29404	73.3	8.6	0.105263	10.5	21.7	3.40008	19.5	67.5	474	1	M	M	0	146.27	0	22.5	30.7	26.35	25.8	28.6	25.2	29.4	28.55	28.25	22.35	30.7	26.5	29.2	23.15	27.2
MCB-15	43	66	3.09166	80.3	7.4	0.0465116	10	30.2	6.5337	22	30	283.333	1	M	M	1.15	135.94	0	23.1	30	28.75	29.5	30.55	27.6	30.75	28.3	28.85	22.8	32.35	28.65	29.35	23.75	27.25
MCB-16	33	96	2.83783	82.9	8.2	0.363636	10.5	29.1	6.55429	22.5	41	187.2	1	M	M	17.48	193.81	7.17	20.8	28.15	23.75	24.5	27.05	27.85	26.6	27.75	26.9	22.7	27.65	26	27.05	21.15	25.65
MCB-17	40	88	3.40468	76.2	7.6	0.25	14.5	17.8	0.969253	14.5	15.5	295.556	1	M	M	309.56	321.54	13.24	21.9	29	25.95	26.95	29.75	22.75	29.7	28.15	27.55	23.2	31.1	27.9	22.75	21.9	26.6
MCB-38	46	98	4.12412	70	8.5	1.52174	11	21.5	2.546	18.5	50	313.333	1	M	M	101.06	764.64	28.45	20.8	28.3	23.75	24.55	26.7	21.2	27.9	26.45	27.4	20.35	28.4	24.05	21.2	20.6	24.9
MCB-39	41	83	3.31906	84	7	0.97561	10.5	32	6.47774	22	40	111.429	3	M	M	274.25	0.24	43.7	20.7	28.45	25.15	26.55	27.5	23.55	27.7	26.55	26.8	20.6	28.55	22.89	23.55	21.45	25.6
MCB-40	43	100	5.0776	68	8	1.62791	14	23	1.77249	16.7	18	361.667	1	M	M	126.78	427.08	55.93	20.5	27.8	21.55	22.9	25.5	21.75	27.45	26.65	26.9	20.5	27.15	23.35	21.75	21.75	25.5
BD+5H		Hemodynamics											Histology			Serum cytokins Content					Lung RTQ-PCR
	Weight	HR	CO	SAP	RAP	Noradrenaline Need	PAWP	PAP	PVR	PCP	Rv	PaO2/FiO2	ALI Score	MPO	Apoptotic Rate	IL-1b	IL-6	IL-10	RPL-4	TBP-1	IL-1b	IL-6	IL-10	IL-8	TNF-a	Bax	Bcl-2	ICAM-1	VCAM-1	HO-1	HIF-1a	GPx-1	OXSR-1
	Kg	Beats.min-1	L.min-1.m-2	mmHg	mmHg	(mg.Kg-1.min-1)	mmHg	mmHg	mmHg.L-1.min.m-2	mmHg	%			n/mm2	%	ng/ml	ng/ml	ng/ml	Ct	Ct	Ct	Ct	Ct	Ct	Ct	Ct	Ct	Ct	Ct	Ct	Ct	Ct	Ct
MCB-1	49	59	1.79365	67	7.7	0.102041	12	18.4	3.56815	16.5	31.5	96	2	648	2.30643	116.51	486.42	16.28	20.3	28.1	23.1	25.1	26.95	21	26.85	26.7	27.95	21.35	27.05	25.7	26.8	20.05	25.6
MCB-3	41	53	1.84726	68	9.7	0.731707	22.5	27.5	2.70671	23.4	4.5	358.333	6			137.03	222.35	132.63	19.6	27.4	21.9	27	24.7	18.5	24.9	25.5	26.7	20.35	25.95	23.8	26.3	19.55	24.65
MCB-4	42	76	2.02473	55.5	11.7	2.38095	11	26.2	7.50719	17.16	24.5	115.6	4	780	21.2025	254.03	467.93	0	20.2	27.7	22.8	23.6	25.55	21	24.6	26.35	25.9	20	24.3	22.15	26.75	20.2	24.7
MCB-5	52	61	1.74961	69.6	7.4	1.15385	13	29.1	9.20203	20.5	25	84.7727	2		32.8924	213.49	685.51	0	18.9	26.7	20.9	21.25	24.7	18.3	23	25.55	25.6	18.25	29.1	24.6	26.15	19.05	24.2
MCB-6	42	79	2.66022	70	7.6	4.7619	8.5	19.8	4.24776	15	36.5	270.154	1		35.8402			138.78	20.8	28.6	22.5	23.9	25.85	20.8	25.6	27.85	27.1	19.4	27	27	27	20.2	25.55
MCB-7	40	105	2.46572	70.1	8.4	0.625	7	30.1	9.36844	20.5	45	128.75	2	740	35.4715
MCB-8	47	89	2.95479	79.1	10.3	0.106383	11	30.7	6.66713	19	21.5	169.857	4	544	15.227	768.75	527.08		22.5	29.2	23.3	25.6	27.55	21.85	26.65	28.05	28.05	22.1	29.7	24.8	28.2	21.95	26
MCB-9	46	85	3.39388	91.6	7.3	0.0217391	9.5	36.4	7.92603	25.5	40	330.182	1	552	27.0705	374.94	532.2	0	22.2	28.9	27.85	27.65	30.6	24.8	28.4	28.35	28.25	22.35	32.2	26.45	28.4	21.85	25.9
MCB-10	47	60	2.16639	79.7	7.1	0.0212766	15	21.8	3.13886	22.5	42	354.286	1	486.4	31.7436				20.6	28.4	24.85	23.85	27.2	21.4	26.9	27.75	27.1	20.9	29.1	23.7	27.9	21.15	25.3
MCB-11	38	62	3.23875	86.1	6.4	0.0789474	9	14	1.54381	13	28.5	271.429	2	691.2	27.105	162.59	208.07	104.97	21	28.4	25.45	26.8	27.65	23.05	27.2	27.8	28	21.7	30.1	25.9	27.5	21.1	25.5
MCB-12	42	54	2.56416	72.7	7.9	0	13	16.4	1.32597	16.5	24	501.538	2	401.333	14.8726	111.36	298.98		21.7	29	26.85	29	27.05	25.6	27.75	27.9	27.65	21.65	29	26.35	28.1	21.6	26.55
MCB-13	43	61	2.88798	72.4	6.6	0	9.5	17.3	2.70085	11.5	12	378.909	1	432	40.3784	116.51	417.97	0	21.6	28.3	25.75	25.9	27.25	23.25	28.35	27.65	26.8	21.75	29.1	25.4	28.15	21.4	25.9
MCB-14	38	58	2.4804	72	6.7	0	9.5	21	4.63634	13.5	21	510	3	511	13.783	80.4	661.57	0	21.9	29.1	27.75	28.55	28.55	25.75	28.3	27.85	28.15	22	30.9	27.2	29.05	22.3	26.95
MCB-15	43	58	2.37149	66	8	0.0465116	10.5	18.9	3.54208	MD	MD	344	3	561	8.70093	28.12	171.64	0	22.9	29.35	29.9	31.7	31.25	22.85	30.8	28.25	28.8	23.05	32.7	27.1	29.6	22.9	27.6
MCB-16	33	99	1.55343	70.1	6.3	2.42424	13.5	22	5.47175	20.5	34	324	2	402.667	24.8812		431.23	0	21.45	29.5	24.7	26.3	27.65	22	27.1	27.9	27.25	21.65	28.05	26.4	27.05	21.1	26.25
MCB-17	40	89	2.34358	68	8.9	0.375	14	19.5	2.34683	16.5	34	364	2	428	13.3365	314.6	472.96	4.15	21.9	29.45	26.95	28.8	28.7	26.65	29.2	28.7	28	23	31.25	25.9	26.65	21.2	26.35
MCB-38	46	84	2.89314	63	10	2.17391	8.5	28	6.74007	21	49	176.667	1	464	8.10015	420.08	749.22	31.5	20	27.15	22.35	25.65	25.6	20.8	27.45	25.75	27.15	20.3	27.3	23.45	20.8	20.4	24.8
MCB-39	41	110	2.67327	95	7	2.43902	9.8	31	7.93036	20.5	44	89.2308	0	605.6	16.2623	996.4	725.76	74.29	20.15	28	24.25	26.15	26.9	22.95	27.75	26.35	27.45	21.05	27.25	22.85	22.95	20.65	24.95
MCB-40	43	100	4.84482	91	7	2.32558	13	22	1.85766	15	17	365.714	0	182	9.39819		1014.38	77.36	20.2	27.5	21.5	24.25	25.55	21.9	27.75	26.3	27.05	21	28.7	22.7	21.9	20.95	25.2
